# Supplementary material for: Bioinformatics analysis reveals novel tumor antigens and immune subtypes of skin cutaneous melanoma contributing to mRNA vaccine development
Source: Front Immunol. 2025 Feb 24;16:1520505. doi: 10.3389/fimmu.2025.1520505 (PMC11891200; doi:10.3389/fimmu.2025.1520505)
Supplement: Supplementary Table 1 — Primer sequences for RT-qPCR. [file Table1.xlsx]

## Sheet: Sheet1
Gene symbol	Accession number	Primer sequences（5'-3')	Product size（bp）
GAPDH	NM_002046	F: GGAAGCTTGTCATCAATGGAAATC	168
		R: TGATGACCCTTTTGGCTCCC
P2RY6	NM_001277204.2	F: TTTTCACATCACCAAGACAGCCTA	211
		R: GACCCTGCCTCTGCCATTT
PLA2G2D	NM_001271814.2	F: GGTGTGATTCCAATCCAGGG	150
		R: TCAGCAGTCCGTGGCATCTTT
RBM47	NM_001371113.1	F: AAAGGATATGAACTGGTGCCGAA	116
		R: GCTGCTGGAAACATGGAATACTG
SEL1L3	NM_001297592.2	F: ACTTCATTATTGGAGGGAGCAG	251
		R: CAGGTAGGAGTTGTGGAGGTGG
SPIB	NM_001243998.2	F: GAGGCAGGGACTCGCAAGAA	225
		R: CTTGGCGTAGTTTCGGAGGG
