# Supplementary material for: Bioinformatics analysis reveals novel tumor antigens and immune subtypes of skin cutaneous melanoma contributing to mRNA vaccine development
Source: Front Immunol. 2025 Feb 24;16:1520505. doi: 10.3389/fimmu.2025.1520505 (PMC11891200; doi:10.3389/fimmu.2025.1520505)
Supplement: Supplementary Table 2 — Gene list of the turquoise module. [file Table2.xlsx]

## Sheet:  Genes in the turquoise module
Symbol
A2M	C3AR1	CD3G	CXCL13	FAS
ACKR1	C5AR1	CD4	CXCL16	FASLG
ACKR4	C5AR2	CD40	CXCL2	FCER1G
ACTG1	C8G	CD40LG	CXCL3	FCGR2B
ACVRL1	CALCR	CD48	CXCL5	FCGR3A
ADM	CALR	CD70	CXCL8	FCGR3B
ADM2	CAMP	CD72	CXCL9	FCGRT
ADRB1	CARD11	CD74	CXCR3	FCN2
ADRB2	CBLB	CD79A	CXCR4	FGA
AEN	CCK	CD79B	CXCR5	FGF1
AGER	CCL1	CD81	CXCR6	FGF2
AGRP	CCL13	CD86	CYBB	FGF20
AKT1	CCL14	CD8A	CYLD	FGF21
AKT2	CCL15	CD8B	CYSLTR1	FGF23
ALB	CCL15-CCL14	CDH1	CYSLTR2	FGF3
AMBN	CCL16	CDK4	DDX58	FGF4
AMELX	CCL17	CELA1	DEFA3	FGF5
AMHR2	CCL18	CETP	DEFA4	FGF6
ANGPT4	CCL19	CGB2	DEFA5	FGF7
ANGPTL3	CCL2	CGB5	DEFA6	FGF8
ANGPTL6	CCL20	CGB7	DEFB103A	FGF9
ANXA6	CCL21	CGB8	DEFB104B	FGFR4
APOBEC3A	CCL22	CHIT1	DEFB107A	FGR
APOBEC3C	CCL23	CHP1	DEFB108B	FLT3
APOBEC3F	CCL24	CIITA	DEFB110	FLT3LG
APOBEC3G	CCL25	CLCF1	DEFB113	FOS
APOBEC3H	CCL26	CLEC4M	DEFB115	FPR1
APOD	CCL3	CMKLR1	DEFB116	FPR2
APOH	CCL3L3	CMTM2	DEFB118	FSHB
APOM	CCL4	CMTM3	DEFB119	FSHR
AQP9	CCL4L1	CMTM5	DEFB121	FYN
AR	CCL5	CMTM7	DEFB123	GAL
ARAF	CCL7	CNTFR	DEFB124	GALP
AVPR1B	CCL8	COLEC12	DEFB125	GALR2
AVPR2	CCR1	CR2	DEFB126	GALR3
AZU1	CCR10	CRLF2	DEFB127	GBP2
B2M	CCR3	CRP	DEFB128	GCG
BACH2	CCR4	CSF1	DEFB129	GCGR
BCL3	CCR5	CSF1R	DEFB133	GDF10
BID	CCR6	CSF2	DEFB134	GDF15
BLNK	CCR7	CSF2RB	DEFB135	GDF2
BMP1	CCR8	CSF3R	DEFB136	GDF5
BMP10	CCR9	CSH2	DHX58	GDF6
BMP2	CCRL2	CSHL1	DKK1	GDF7
BMP6	CD14	CSK	DLL4	GDNF
BMPR1B	CD19	CSPG5	EBI3	GFAP
BPHL	CD1B	CST4	EDN1	GH1
BPI	CD1C	CTF1	ENG	GH2
BPIFA1	CD1D	CTLA4	EPPIN	GHRH
BPIFA2	CD1E	CTSB	ERAP1	GHRHR
BPIFA3	CD209	CTSE	ERAP2	GHRL
BPIFB1	CD22	CTSL	ESR1	GIP
BPIFB2	CD244	CTSS	ESR2	GIPR
BPIFB3	CD247	CX3CL1	ESRRA	GLP2R
BPIFB6	CD28	CX3CR1	ESRRB	GMFG
BST2	CD320	CXCL10	FABP2	GNLY
BTK	CD3D	CXCL11	FABP3	GPER1
C3	CD3E	CXCL12	FAM3B	GPHA2
GPI	HSPA2	IL15RA	IL7R	LCN10
GPR17	HSPA6	IL16	IL9	LCN12
GPR32	HTN1	IL17B	IL9R	LCN15
GPR33	HTN3	IL17C	INHBE	LCN6
GRAP2	HTR3A	IL17D	INPP5D	LCN8
GRB2	HTR3B	IL17RA	INS	LCNL1
GREM1	HTR3C	IL17RC	INSL3	LCP2
GRN	HTR3D	IL18	INSL6	LECT2
GUCA2A	HTR3E	IL18R1	IRF1	LEFTY2
GZMB	IAPP	IL18RAP	IRF3	LGMN
HAMP	ICAM1	IL1B	IRF5	LGR6
HCK	ICAM2	IL1R1	IRF7	LHB
HCST	ICOS	IL1R2	IRF9	LIF
HDGF	IDO1	IL2	ISG15	LIFR
HGF	IFI30	IL21	ISG20	LILRB3
HLA-A	IFIH1	IL21R	ISG20L2	LMBR1L
HLA-B	IFITM1	IL22	ITGAL	LPA
HLA-C	IFNA21	IL22RA2	ITGB2	LRSAM1
HLA-DMA	IFNA6	IL23A	ITK	LTA
HLA-DMB	IFNA8	IL23R	JAG2	LTB
HLA-DOA	IFNAR2	IL24	JAK2	LTBR
HLA-DOB	IFNB1	IL25	JUN	LTF
HLA-DPA1	IFNG	IL26	KCNH2	LYN
HLA-DPB1	IFNGR2	IL27	KIR2DL1	LYZ
HLA-DQA1	IFNL1	IL27RA	KIR2DL3	MANF
HLA-DQA2	IFNL2	IL2RA	KIR2DL4	MAP3K14
HLA-DQB1	IFNL3	IL2RB	KIR3DL1	MAP3K8
HLA-DRA	IFNLR1	IL2RG	KIR3DL2	MAPT
HLA-DRB1	IFNW1	IL3	KIR3DL3	MARCO
HLA-DRB5	IGF1	IL31	KLKB1	MC1R
HLA-E	IKBKE	IL31RA	KLRC1	MC2R
HLA-F	IKBKG	IL32	KLRC2	MC3R
HLA-G	IL10	IL33	KLRC3	MCHR1
HMOX1	IL10RA	IL34	KLRC4	MCHR2
HNF4A	IL10RB	IL3RA	KLRD1	SLC11A1
HNF4G	IL11RA	IL4	KLRK1	SLC22A17
HRAS	IL12A	IL4R	KNG1	SLC29A3
HRG	IL12B	IL5	LAT	SLC40A1
HSP90AB1	IL12RB1	IL5RA	LBP	SLIT1
HSPA1A	IL13	IL6	LCK	SOCS1
HSPA1B	IL15	IL7	LCN1	SOCS3
MDK	OASL	PRF1	RELA	SOD1
MIA	OBP2A	PRKCB	RELB	SORT1
MICA	OGFR	PRKCG	RETN	SPAG11B
MICB	OLR1	PRKCQ	RETNLB	SSTR2
MIF	OPRD1	PRL	RLN1	STAB2
MMP12	OPRL1	PRLH	RLN2	STAT1
MMP9	OPRM1	PRLHR	RLN3	STC1
MPO	ORM1	PROC	RNASE2	SYK
MR1	ORM2	PROCR	RNASE3	SYTL1
MSR1	OSGIN1	PROK2	ROBO2	TACR1
MTNR1A	OSM	PRTN3	ROBO3	TAP1
MX1	OSMR	PSMB8	RORA	TAP2
MX2	OSTN	PSMC3	RORB	TAPBP
MYDGF	PAK1	PSMC4	RORC	TAPBPL
NCR1	PAK4	PSMC5	RSAD2	TDGF1
NCR2	PCSK1	PSMD13	RXFP1	TEC
NCR3	PCSK2	PSMD3	RXRG	TFR2
NENF	PDCD1	PSMD4	S100A1	TG
NEO1	PDF	PSMD8	S100A10	TGFB1
NFATC1	PDGFB	PSME1	S100A13	THPO
NFATC2	PDYN	PSME2	S100A3	THRA
NFKBIA	PF4	PTAFR	S100A5	TLR1
NFKBIB	PF4V1	PTGDR	S100A6	TLR2
NFKBIE	PIK3CD	PTGDR2	S100A7L2	TLR3
NGFR	PIK3CG	PTGDS	S100B	TLR4
NMB	PIK3R2	PTGER1	S100G	TLR7
NOD2	PIK3R5	PTGER2	S100Z	TLR8
NOX3	PLA2G2A	PTGER3	S1PR1	TMPRSS6
NOX4	PLAU	PTGER4	SCGB3A1	TMSB10
NPPC	PLAUR	PTGFR	SCT	TMSB15B
NPY	PLCG2	PTH	SCTR	TMSB4X
NR0B2	PLSCR1	PTH2	SDC4	TMSB4Y
NR1D1	PLXNA2	PTH2R	SECTM1	TNC
NR1H2	PLXNA3	PTK2B	SEMA3B	TNF
NR1H3	PLXNA4	PTPN6	SEMA4A	TNFAIP3
NR1H4	PLXNB1	PTPRC	SEMA4C	TNFRSF10A
NR2E1	PLXND1	PTX3	SEMA4D	TNFRSF10B
NR2E3	PMCH	PYY	SEMA4G	TNFRSF10C
NR2F1	PML	QRFP	SEMA6A	TNFRSF10D
NR2F6	PNOC	RABEP2	SEMA6B	TNFRSF11A
NR4A1	POMC	RAC2	SEMA6D	TNFRSF11B
NR4A3	PPARD	RAC3	SEMA7A	TNFRSF12A
NR5A1	PPARG	RARA	SEMG1	TNFRSF13B
NR5A2	PPIA	RASGRP1	SERPINA3	TNFRSF13C
NRG2	PPP3CC	RASGRP3	SERPIND1	TNFRSF17
NRG3	PPP3R2	RBP1	SH2D1A	TNFRSF18
NRG4	PPP4C	RBP4	SH2D1B	TNFRSF1A
NRTN	PPY	RBP5	SH3BP2	TNFRSF1B
NTS	PRDX1	REG1A	SHC2	TNFRSF21
OAS1	PRDX2	REG3G	SLC10A2	VTN
TNFRSF25	TNFSF15	TSHR	VAV1	XCL1
TNFRSF4	TNFSF18	TUBB3	VAV3	XCL2
TNFRSF8	TNFSF4	TXK	VCAM1	XCR1
TNFRSF9	TNFSF8	TYK2	VDR	ZAP70
TNFSF10	TNFSF9	TYMP	VEGFB	ZYX
TNFSF11	TOR2A	TYROBP	VEGFC
TNFSF12	TPM2	UBXN1	VGF
TNFSF13	TRH	UCN2	VIM
TNFSF13B	TRIM22	UNC93B1	VIP
TNFSF14	TSHB	UTS2	VIPR2
